# Supplementary material for: Cationic Surface Modification Combined with Collagen Enhances the Stability and Delivery of Magnetosomes for Tumor Hyperthermia
Source: J Funct Biomater. 2025 Dec 12;16(12):461. doi: 10.3390/jfb16120461 (PMC12733886; doi:10.3390/jfb16120461)
Supplement: Supplementary file 1 [file jfb-16-00461-s001.zip]

Archive with 1 entries (1 files):
- jfb-3991396-supplementary.pdf
